# Supplementary material for: Reading Skill Profiles in School-Aged Italian-Speaking Children: A Latent Profile Analysis Investigation into the Interplay of Decoding, Comprehension and Attentional Control
Source: Brain Sci. 2024 Apr 17;14(4):390. doi: 10.3390/brainsci14040390 (PMC11048682; doi:10.3390/brainsci14040390)
Supplement: Supplementary file 1 [file brainsci-14-00390-s001.zip]

Archive with 1 entries (1 files):
- brainsci-2946714-supplementary.pdf
